# Supplementary material for: Subgrade soils characterization data, for correlation of geotechnical variables on urban roads in northern Colombia
Source: Data Brief. 2020 Jul 31;32:106095. doi: 10.1016/j.dib.2020.106095 (PMC7415824; doi:10.1016/j.dib.2020.106095)
Supplement: Supplementary file 1 [file mmc1.xlsx]

## Sheet: Dataset Properties Soils
	Sample	Correlation	Particle Size Analysis of Soils (weight retained in grams)							Liquid	Plastic	Plasticity	AASHTO	SUCS	Soil	Natural	Soil Unit Weights		Californian Bearing Ratio test results			Dynamic Cone Penetration Index
		Depth	Initial Weight	3/8"	No. 4	No.10	No.40	No. 200	Pan	Limit	Limit	Index	Soil	Soil	Description	moisture	Ɣh	Ɣd	(%)
		(cm)		9.5	4.75	2	0.425	0.075	-	(%)	(%)	(%)	Classification	Classification		content (%)	(g/cm³)	(g/cm³)	0,1"	0,2"	Min. CBR	(mm/blow)
	1	22,0 - 34,0	200	0	0	0.2	1.9	6.7	191.2	75.9	35.8	40.1	A-7-5	CH	Fat clay	29	1.71	1.32558	2.8	3.2	2.8	60
	2	26,0 - 39,5	300	0	0	0	0.4	1.6	298	56.4	54.9	1.5	A-5	MH	Elastic silt	15.1	1.91	1.65943	8.6	8.3	8.3	22.5
	3	37,0 - 60,5	200	0	0	0	0.4	2	197.6	74.1	33.6	40.5	A-7-5	CH	Fat clay	21.3	1.87	1.54163	3.4	3	3	78
	4	23,5 - 39,5	200	0	0	0	0.8	5.1	194.1	64.8	34	30.8	A-7-5	MH	Elastic silt	23.5	1.78	1.4413	7.6	7	7	32.4
	5	35,5 - 51,0	200	0	0	0.1	0.5	2.5	196.9	89.6	40.5	49.1	A-7-5	CH	Fat clay	37.6	1.79	1.30087	5.9	5.2	5.2	30.7
	6	52,0 - 74,5	200	0	0	1.3	4.4	13.1	181.2	73.7	38.3	35.4	A-7-5	MH	Elastic silt	35.5	1.8	1.32841	3.4	3.4	3.4	74
	7	36,5 - 53,0	200	0	0	0	0.7	4.2	195.1	63.2	28.9	34.3	A-7-6	CH	Fat clay	27.5	1.78	1.39608	2.7	3.5	2.7	54.5
	8	26,5 - 48,0	200	0	0.2	0.3	1.4	4.7	193.4	66.6	36.6	30	A-7-5	MH	Elastic silt	27.5	1.79	1.40392	2.8	2.8	2.8	72
	9	31,5 - 46,5	200	0	0	0.1	0.4	4.1	195.4	74.8	44.6	30.2	A-7-5	MH	Elastic silt	27.2	1.61	1.26572	4.8	6.3	4.8	20.4
	10	42,5 - 66,5	200	0	0	0.1	0.3	1.9	197.7	69.6	25.3	44.3	A-7-6	CH	Fat clay	36.7	1.81	1.32407	2.3	1.9	1.9	120
	11	41,0 - 59,5	200	0	0	0.1	2.1	5.5	192.3	55.4	29	26.4	A-7-6	CH	Fat clay	18.8	1.59	1.33838	3.4	3.4	3.4	61.5
	12	42,0 - 55,0	200	0	0	0	0.6	2.7	196.7	63.5	28.6	34.9	A-7-6	CH	Fat clay	19.3	2.09	1.75189	4.2	5.1	4.2	43
	13	58,0 - 73,5	200	0	18.6	19.2	32.3	55.7	74.2	32.5	11.5	21	A-6	SC	Clayey sand	13.8	2.08	1.82777	4.3	4.8	4.3	51.5
	14	24,0 - 37,5	200	0	0	0.1	10	49.3	140.6	37.4	15.2	22.2	A-6	CL	Lean clay	13.1	1.99	1.7595	6.1	6	6	34
	15	45,0 - 66,5	200	0	0	0.1	0.9	3.5	195.5	87.5	44.4	43.1	A-7-5	MH	Elastic silt	28.1	1.82	1.42077	2.7	2.6	2.6	107.5
	16	41,0 - 58,0	200	0	0	0	1.6	20	178.4	70.2	34.6	35.6	A-7-5	CH	Fat clay	26.3	1.81	1.4331	4.8	4	4	55
	17	57,0 - 72,5	200	0	0	0	1.5	11.2	187.3	60.3	33.7	26.6	A-7-5	MH	Elastic silt	20.5	1.79	1.48548	6.3	5	5	51.5
	18	39,5 - 58,5	200	0	0.7	2.2	9.1	14	174	70.8	29.8	41	A-7-6	CH	Fat clay	26.2	2.09	1.6561	9.3	8.7	8.7	37.6
	19	40,5 - 53,0	200	0	1.7	2.6	7.1	27.8	160.8	61.7	24.4	37.3	A-7-6	CH	Fat clay	30.8	1.81	1.38379	5.2	4.1	4.1	62.5
	20	38,0 - 55,5	200	1.7	2.6	3.5	15.8	39.3	137.1	40	20.5	19.5	A-6	CL	Lean clay	26.8	1.62	1.2776	4.3	3.8	3.8	58
	21	51,5 - 73,0	500	0	0	0.7	2.1	59.8	437.4	52	24.3	27.7	A-7-6	CH	Fat clay	23.6	2.1	1.69903	4.9	4	4	71
	22	34,0 - 48,5	300	0	0	0.5	1.3	40.1	258.1	50.3	29.1	21.2	A-7-6	CH	Fat clay	28.9	1.79	1.38867	3.4	2.8	2.8	72.5
	23	44,5 - 58,5	500	0	0	0	2.8	97.3	399.9	59.8	22.5	37.3	A-7-6	CH	Fat clay	24.6	1.59	1.27608	10.3	8.8	8.8	46
	24	40,5 - 55,0	500	0	0	0	0	13.9	486.1	70.5	34.3	36.2	A-7-5	CH	Fat clay	23.6	2.02	1.6343	5.3	4.5	4.5	48.5
	25	48,0 - 67,0	370	0	0	0.3	0.9	35.3	333.5	53.2	29.3	23.9	A-7-6	CH	Fat clay	19.1	1.71	1.43577	1.8	1.6	1.6	95
	26	33,0 - 51,0	500	0	0	0	0	4.4	495.6	71.4	34.5	36.9	A-7-5	CH	Fat clay	16.4	1.52	1.30584	4.5	4.1	4.1	45
	27	38,0 - 59,5	346	0	0	0	0	1.3	344.7	63	29.5	33.5	A-7-6	CH	Fat clay	18.8	2.21	1.86027	3.6	3.1	3.1	72
	28	34,0 - 48,0	500	0	0	0.5	1.9	127.3	370.3	43.6	17.9	25.7	A-7-6	CL	Lean clay	17.1	1.89	1.61401	5.2	4.9	4.9	34.5
	29	26,5 - 46,5	500	0	0	0	0.4	56.7	442.9	60	29.5	30.5	A-7-6	CH	Fat clay	24.4	1.62	1.30225	5.3	4.3	4.3	49
	30	52,0 - 67,5	500	0	0	0	1.3	79.8	418.9	64.2	29	35.2	A-7-6	CH	Fat clay	27.5	1.89	1.48235	2.1	1.8	1.8	77.5
	31	31,5 - 45,3	500	0	5.5	6.5	44.2	213.7	230.1	30.2	15.2	15	A-6	SC	Clayey sand	15.6	1.91	1.65225	7.9	7	7	27.3
	32	38,0 - 55,0	500	0	0	0	0	20.2	479.8	75	35.5	39.5	A-7-5	CH	Fat clay	31.2	1.89	1.44055	4.1	3.4	3.4	56.5
	33	32,5 - 45,5	400	0	0	0	0	40.6	359.4	52.9	29.4	23.5	A-7-6	CH	Fat clay	25.9	1.9	1.50913	6.3	6	6	33.5
	34	48,0 - 63,5	500	0	0	0	0	34.3	465.7	57.3	28.3	29	A-7-6	CH	Fat clay	26.3	1.88	1.48852	5.6	4.4	4.4	51.8
	35	21,5 - 38,0	500	0	0	0	0	15.6	484.4	71.1	39.8	31.3	A-7-5	MH	Elastic silt	28.4	1.79	1.39408	4.1	3.6	3.6	55.5
	36	29,0 - 43,5	500	0	0	0	0	11.3	488.7	75.3	33.1	42.2	A-7-5	CH	Fat clay	29.7	1.81	1.39553	5.9	5	5	36.5
	37	46,0 - 57,0	500	0	0	0	2.1	209.5	288.4	35.6	29.1	6.5	A-4	ML	Silt	29.7	1.82	1.40324	4	3.8	3.8	110
	38	24,5 - 42,5	500	0	0	0.7	2	221.2	276.1	50.4	18.7	31.7	A-7-6	CH	Fat clay	27.1	1.79	1.40834	3.4	2.9	2.9	90
	39	31,5 - 44,5	500	0	0	0.5	1.3	149	349.2	45.8	18.7	27.1	A-7-6	CL	Lean clay	19.8	1.91	1.59432	6.6	5.5	5.5	43
	40	23,5 - 45,5	500	0	0	0	0	8.1	491.9	77	22.2	54.8	A-7-6	CH	Fat clay	27.9	1.72	1.3448	3.5	2.7	2.7	73.5
	41	22,0 - 37,5	200	0	0	0	0.3	1.3	198.4	60.1	53.8	6.3	A-5	MH	Elastic silt	31.8	1.81	1.37329	4.8	4.4	4.4	38.5
	42	30,0 - 46,0	500	0	0	0	0.7	2	497.3	59.3	27.9	31.4	A-7-6	CH	Fat clay	29.7	1.92	1.48034	7.6	7	7	32.9
	43	19,5 - 34,0	200	0	0	0	0.5	4.6	194.9	66.6	41.5	25.1	A-7-5	MH	Elastic silt	44	1.71	1.1875	4.9	3.7	3.7	48
	44	34,0 - 50,0	500	0	0	0.2	0.3	5.6	493.9	70.4	35.6	34.8	A-7-5	MH	Elastic silt	41.1	1.69	1.19773	5.4	4.4	4.4	53.5
	45	15,0 - 28,0	200	0	0	0	0.4	1.3	198.3	63.2	33.8	29.4	A-7-5	MH	Elastic silt	15.4	1.89	1.63778	9.9	8	8	32.5
	46	16,0 - 34,5	500	0	0	0	0.6	9.8	489.6	71.1	39.8	31.3	A-7-5	MH	Elastic silt	26.1	1.72	1.364	6.2	4.9	4.9	45.5

## Sheet: Tables and Charts
	Soil classification	Number of samples	Percentage
	Fat clay (CH)	26	0.565217
	Lean clay (CL)	4	0.0869565
	Elastic silt (MH)	13	0.282609
	Silt (ML)	1	0.0217391
	Clayey sand (SC)	2	0.0434783
	Total	46	1
	CBR values range	Number of samples
	<2	3
	[2-4)	16
	[4-6)	18
	[6-8)	5
	≥8	4

## Sheet: Summary Table
		Sample	SUCS	Soil Description	Natural	Soil Unit Weights		DCPI values	CBR values
			Soil		Moisture	Ɣh	Ɣd
			Classification		Content (%)	(g/cm³)	(g/cm³)	(mm/blow)	%
		1	CH	Fat clay	29	1.71	1.32558	60	2.8
		2	MH	Elastic silt	15.1	1.91	1.65943	22.5	8.3
		3	CH	Fat clay	21.3	1.87	1.54163	78	3
		4	MH	Elastic silt	23.5	1.78	1.4413	32.4	7
		5	CH	Fat clay	37.6	1.79	1.30087	30.7	5.2
		6	MH	Elastic silt	35.5	1.8	1.32841	74	3.4
		7	CH	Fat clay	27.5	1.78	1.39608	54.5	2.7
		8	MH	Elastic silt	27.5	1.79	1.40392	72	2.8
		9	MH	Elastic silt	27.2	1.61	1.26572	20.4	4.8
		10	CH	Fat clay	36.7	1.81	1.32407	120	1.9
		11	CH	Fat clay	18.8	1.59	1.33838	61.5	3.4
		12	CH	Fat clay	19.3	2.09	1.75189	43	4.2
		13	SC	Clayey sand	13.8	2.08	1.82777	51.5	4.3
		14	CL	Lean clay	13.1	1.99	1.7595	34	6
		15	MH	Elastic silt	28.1	1.82	1.42077	107.5	2.6
		16	CH	Fat clay	26.3	1.81	1.4331	55	4
		17	MH	Elastic silt	20.5	1.79	1.48548	51.5	5
		18	CH	Fat clay	26.2	2.09	1.6561	37.6	8.7
		19	CH	Fat clay	30.8	1.81	1.38379	62.5	4.1
		20	CL	Lean clay	26.8	1.62	1.2776	58	3.8
		21	CH	Fat clay	23.6	2.1	1.69903	71	4
		22	CH	Fat clay	28.9	1.79	1.38867	72.5	2.8
		23	CH	Fat clay	24.6	1.59	1.27608	46	8.8
		24	CH	Fat clay	23.6	2.02	1.6343	48.5	4.5
		25	CH	Fat clay	19.1	1.71	1.43577	95	1.6
		26	CH	Fat clay	16.4	1.52	1.30584	45	4.1
		27	CH	Fat clay	18.8	2.21	1.86027	72	3.1
		28	CL	Lean clay	17.1	1.89	1.61401	34.5	4.9
		29	CH	Fat clay	24.4	1.62	1.30225	49	4.3
		30	CH	Fat clay	27.5	1.89	1.48235	77.5	1.8
		31	SC	Clayey sand	15.6	1.91	1.65225	27.3	7
		32	CH	Fat clay	31.2	1.89	1.44055	56.5	3.4
		33	CH	Fat clay	25.9	1.9	1.50913	33.5	6
		34	CH	Fat clay	26.3	1.88	1.48852	51.8	4.4
		35	MH	Elastic silt	28.4	1.79	1.39408	55.5	3.6
		36	CH	Fat clay	29.7	1.81	1.39553	36.5	5
		37	ML	Silt	29.7	1.82	1.40324	110	3.8
		38	CH	Fat clay	27.1	1.79	1.40834	90	2.9
		39	CL	Lean clay	19.8	1.91	1.59432	43	5.5
		40	CH	Fat clay	27.9	1.72	1.3448	73.5	2.7
		41	MH	Elastic silt	31.8	1.81	1.37329	38.5	4.4
		42	CH	Fat clay	29.7	1.92	1.48034	32.9	7
		43	MH	Elastic silt	44	1.71	1.1875	48	3.7
		44	MH	Elastic silt	41.1	1.69	1.19773	53.5	4.4
		45	MH	Elastic silt	15.4	1.89	1.63778	32.5	8
		46	MH	Elastic silt	26.1	1.72	1.364	45.5	4.9
