# Supplementary material for: Subgrade soils characterization data, for correlation of geotechnical variables on urban roads in northern Colombia
Source: Data Brief. 2020 Jul 31;32:106095. doi: 10.1016/j.dib.2020.106095 (PMC7415824; doi:10.1016/j.dib.2020.106095)
Supplement: Supplementary file 2 [file mmc2.xml]

<?xml version="1.0" encoding="utf-8" standalone="no"?>
<data>
  <datasets>
    <author>fernando.jove@unisucre.edu.co;fejowi@yahoo.es</author>
    <type>1</type>
    <dataset>
      <name>Dataset: Subgrade Soil Characterization Data - Sincelejo, Sucre, Colombia</name>
      <caption />
      <description>This data relates the properties of soils characteristic of a region in northern Colombia. A total of 46 representative samples were collected from different sites in the city of Sincelejo and analyzed in the laboratory, to determine their physical and mechanical properties.</description>
      <filetype>
        <name />
      </filetype>
      <filesize />
      <source>0</source>
      <sourcename>Original Data</sourcename>
      <access>
        <type>1</type>
        <name>Data available in data repository</name>
        <reponame>Mendeley Data</reponame>
        <PersistentId>10.17632/6x263rcdhd.1 (DOI is reserved but not active)</PersistentId>
        <deeplinkurl>https://data.mendeley.com/datasets/6x263rcdhd/draft?a=9fe8104b-d7f7-4dd1-be2e-173d0e96e67d</deeplinkurl>
      </access>
    </dataset>
  </datasets>
</data>
